# Supplementary material for: Klf5 acetylation regulates luminal differentiation of basal progenitors in prostate development and regeneration
Source: Nat Commun. 2020 Feb 21;11:997. doi: 10.1038/s41467-020-14737-8 (PMC7035357; doi:10.1038/s41467-020-14737-8)
Supplement: Supplementary file 8 — Source Data [file 41467_2020_14737_MOESM8_ESM.xlsx]

## Sheet: Figure 1
Figure 1b
	p63+/KLF5+	p63+/Ac-KLF5+	CK8+/KLF5+	CK8+/Ac-KLF5+
	58.3333	13.1074	46.1975	4.80769
	73.8032	27.907	30.177	20.4528
	62.907	36.7565	29.4798	10.1351
	41.0938	32.1301	66.7728	36.6347
	71.1207	28.9445	55.21	22.1532
	55.8081	13.3265	64.0584	17.3621
	73.5977	54.224	68.79	11.845
	57.7797	57.22	43.9474	21.3073
	60.4167	27.8138	40.8275	6.74582
	61.4815	12.5	30.1022	9.63605
	70.2941	39.5833	48.1027	7.74351
	65.7609	42.4107	35.5658	12.5926
	63.6364	44.7354	48.3607	13.9977
	48.6573	66.0417	74.7136	18.75
	69.4444	67.2121	64.6819	15.371
Figure 1d
	p63+/KLF5+	p63+/Ac-KLF5+	CK8+/KLF5+	CK8+/Ac-KLF5+
	73.125	50.8197	66.8407	34.359
	67.9245	38.8889	71.9907	38.189
	60.9375	59.5745	54.4118	22.7437
	71.4286	64.5833	85.9903	12.7572
		53.3333

## Sheet: Figure 2
Figure 2a
dNp63
CK5
CK18
KLF5
β-actin
Figure 2c	Number of spheres
	RWPE-1	C2	C4	K2	K3	K6	K8	K9
	100	140	104	0	46.5	71	8	11
	114	142.5	148.5	12	145.5	123	5	12
	111	110.5	138.5	3	77	177	0	0
Figure 2f, 2g, 2h, 2k
											Figure 2k upper	Figure 2k lower			Figure 2g	Figure 2f		Figure 2h						Figure 2k upper	Figure 2k lower
	Mouse ID	Klf5 Genotype	Luminal cells	Basal cells	Ki67+ luminal cells	Ki67+ basal cells	YFP+ luminal cells	YFP+ basal cells	Ki67+ in YFP labelled luminal cells	Ki67+ in YFP labelled basal cells	Ki67+ in YFP labelled luminal cells (%)	Ki67+ in YFP labelled basal cells (%)	YFP+ luminal clusters	YFP units	YFP+ luminal cells (100%)	YFP+ basal cells (100%)	YFP+ luminal clusters (100%)	YFP+ units in luminal cells (100%)	Luminal/basal in YFP+ cells	YFP-luminal cells	Ki67+ in YFP- luminal cells	YFP- basal cells	Ki67+ in YFP- basal cells	Ki67+ in YFP- luminal cells (%)	Ki67+ in YFP- basal cells (%)
	1621	+/+	2239	574	145	31	119	135	20	22	16.8067	16.2963	21	39	5.31487	23.5192	0.937919	1.74185	0.881481	2120	125	439	9	5.89623	2.05011
	1834	-/-	1170	664	77	17	18	108	0	7	0	6.48148	2	10	1.53846	16.2651	0.17094	0.854701	0.166667	1152	77	556	10	6.68403	1.79856
	1837	-/+	1278	559	209	20	41	99	2	8	4.87805	8.08081	5	26	3.20814	17.7102	0.391236	2.03443	0.414141	1237	207	460	12	16.734	2.6087
	1972	-/+	2027	568	247	44	79	87	11	14	13.9241	16.092	17	27	3.89739	15.3169	0.838678	1.33202	0.908046	1948	236	481	30	12.115	6.23701
	1984	-/-	2187	593	213	37	112	72	15	12	13.3929	16.6667	17	25	5.12117	12.1417	0.777321	1.14312	1.55556	2075	198	521	25	9.54217	4.79846
	1987	+/+	2275	540	223	32	106	119	29	13	27.3585	10.9244	34	49	4.65934	22.037	1.49451	2.15385	0.890756	2169	194	421	19	8.94421	4.51306
	1472	+/+	2410	618	442	75	119	128	22	15	18.4874	11.7188	11	44	4.93776	20.712	0.456432	1.82573	0.929688	2291	420	490	60	18.3326	12.2449
	1985	-/+	1378	538	162	46	73	80	18	25	24.6575	31.25	17	9	5.29753	14.8699	1.23367	0.65312	0.9125	1305	144	458	21	11.0345	4.58515
	3385	-/-	1234	645	81	18	7	20	0	0	0	0	1	4	0.567261	3.10078	0.0810373	0.324149	0.35	1227	81	625	18	6.60147	2.88
	1825	+/+	3142	1196	534	155	212	302	40	39	18.8679	12.9139	17	40	6.74729	25.2508	0.541057	1.27307	0.701987	2930	494	894	116	16.8601	12.9754
	1533	-/+	1725	592	166	56	36	113	7	28	19.4444	24.7788	6	10	2.08696	19.0878	0.347826	0.57971	0.318584	1689	159	479	28	9.41385	5.84551
	3412	-/-	921	443	181	26	8	22	1	2	12.5	9.09091	2	5	0.868621	4.96614	0.217155	0.542888	0.363636	913	180	421	24	19.7152	5.70071
	3549	+/+	3099	693	532	94	210	147	39	38	18.5714	25.8503	35	99	6.77638	21.2121	1.1294	3.19458	1.42857	2889	493	546	56	17.0647	10.2564
	3557	-/-	2613	710	416	95	32	75	4	7	12.5	9.33333	3	23	1.22465	10.5634	0.114811	0.880214	0.426667	2581	412	635	88	15.9628	13.8583
	3410	-/+	1320	188	122	5	9	22	1	0	11.1111	0	2	7	0.681818	11.7021	0.151515	0.530303	0.409091	1311	121	166	5	9.2296	3.01205
	3696	-/-	1484	741	106	25	5	172	0	4	0	2.32558	0	6	0.336927	23.2119	0	0.404313	0.0290698	1479	106	569	21	7.167	3.69069
	3699	-/-	2870	719	645	65	20	87	4	9	20	10.3448	4	16	0.696864	12.1001	0.139373	0.557491	0.229885	2850	641	632	56	22.4912	8.86076
	3701	-/-	2030	918			7	143					2	6	0.344828	15.5773	0.0985222	0.295567	0.048951	2023		775
	3389	-/+	1736	458			81	100					12	27	4.6659	21.8341	0.691244	1.5553	0.81	1655		358
	3392	+/+	1504	381			37	66					6	13	2.46011	17.3228	0.398936	0.864362	0.560606	1467		315
Figure 2i	Relative percentage of YFP+ cells
	Klf5	Basal								Luminal
	+/+	90.301	79.5987	85.6187	202.007	98.3278	44.1472			88.9166	79.203	88.9166	158.406	156.912	27.6463
	-/+	66.2207	58.194	53.5117	75.5853	14.7157	66.8896			30.6351	59.0287	54.5455	26.8991	6.72478	60.523
	-/-	72.2408	48.1605	13.3779	14.7157	50.1672	115.05	58.194	95.6522	13.4496	83.6862	5.23039	5.97759	23.9103	3.73599	14.944	5.23039

## Sheet: Figure 3
Figure 3c	Weeks	+/+									+/KR									KR/KR
	8	0.061	0.0646	0.0689	0.0628	0.07	0.0536	0.04	0.0456	0.0566	0.0512	0.034	0.055	0.0709	0.0432	0.0464	0.0516	0.0448	0.05	0.0346	0.037	0.0271	0.0416	0.0413	0.0407	0.038	0.0349
	12	0.0705	0.0672								0.075	0.0624								0.0409	0.0501
	16	0.0762	0.0801								0.0763	0.0886								0.0578	0.0522
	24	0.095	0.1172								0.106	0.1222	0.1354							0.1304	0.0988
Figure 3d	+/+	+/KR	KR/KR
	1.4766	1.93	0.3831
	2.779	2.3678	0.9362
	1.835	1.289	1.1457
			0.6258
Figure 3e	Cell number per prostate (x104)
	+/+	+/KR	KR/KR
	80	77	52
	129	117	89
	74.4	72	64
	108	58	42
	90	83	4.5
Figure 3g	Day 3			Day 6
	+/+	+/KR	KR/KR	+/+	+/KR	KR/KR
	18	16	58	44	32	68
	20	13	35	44	62	102
	24	8	40	67	83	109
	11	6	43	57	36	115
	14	20	70	72	112	173

## Sheet: Figure 4
Figure 4b
	Klf5-/+	Klf5-/KR
	0.031	0.013
	0.026	0.037
	0.042	0.012
	0.03	0.016
	0.053	0.03
	0.0402	0.018
	0.034	0.007
	0.0088	0.0066
	0.023	0.0121
	0.0464	0.0242
	0.0353	0.0165
	0.0471	0.022
		0.045
		0.0233
Figure 4d, 4g, 4h, 4i, 4m
											Fig. 4m				Fig. 4g	Fig. 4d	Fig. 4h	Fig. 4i						Fig. 4m
	Mouse ID	Klf5 Genotype	Luminal cells	Basal cells	Ki67+ luminal cells	Ki67+ basal cells	YFP+ luminal cells	YFP+ basal cells	Ki67+ in YFP labelled luminal cells	Ki67+ in YFP labelled basal cells	Ki67+ in YFP labelled luminal cells (%)	Ki67+ in YFP labelled basal cells (%)	YFP+ luminal clusters	YFP units	YFP+ luminal cells (100%)	YFP+ basal cells (100%)	YFP+ luminal clusters (100%)	YFP+ units in luminal cells (100%)	Luminal/basal in YFP+ cells	YFP-luminal cells	Ki67+ in YFP- luminal cells	YFP- basal cells	Ki67+ in YFP- basal cells	Ki67+ in YFP- luminal cells (%)	Ki67+ in YFP- basal cells (%)
	1614	-/KR	2215	573	217	46	196	70	39	3	19.898	4.28571	25	42	8.84876	12.2164	1.12867	1.89616	2.8	2019	178	503	43	8.81625	8.54871
	1837	-/+	1278	559	209	20	41	99	2	8	4.87805	8.08081	5	26	3.20814	17.7102	0.391236	2.03443	0.414141	1237	207	460	12	16.734	2.6087
	1474	-/KR	1784	732	452	112	225	137	57	14	25.3333	10.219	49	79	12.6121	18.7158	2.74664	4.42825	1.64234	1559	395	595	98	25.3368	16.4706
	1972	-/+	2027	568	247	44	79	87	11	14	13.9241	16.092	17	27	3.89739	15.3169	0.838678	1.33202	0.908046	1948	236	481	30	12.115	6.23701
	1985	-/+	1378	538	162	46	73	80	18	25	24.6575	31.25	17	9	5.29753	14.8699	1.23367	0.65312	0.9125	1305	144	458	21	11.0345	4.58515
	1611	-/KR	1895	848	188	42	177	18	50	11	28.2486	61.1111	24	34	9.34037	2.12264	1.26649	1.7942	9.83333	1718	138	830	31	8.0326	3.73494
	1533	-/+	1725	592	166	56	36	113	7	28	19.4444	24.7788	6	10	2.08696	19.0878	0.347826	0.57971	0.318584	1689	159	479	28	9.41385	5.84551
	1612	-/KR	1245	134	99	20	263	18	75	6	28.5171	33.3333	26	34	21.1245	13.4328	2.08835	2.73092	14.6111	982	24	116	14	2.44399	12.069
	3410	-/+	1320	188	122	5	9	22	1	0	11.1111	0	2	7	0.681818	11.7021	0.151515	0.530303	0.409091	1311	121	166	5	9.2296	3.01205
	3384	-/KR	1317	454			190	73					9	32	14.4267	16.0793	0.683371	2.42976	2.60274	1127		381
	3388	-/KR	1128	319			172	75					16	26	15.2482	23.511	1.41844	2.30496	2.29333	956		244
	3389	-/+	1736	458			81	100					12	27	4.6659	21.8341	0.691244	1.5553	0.81	1655		358
Figure 4j
	Klf5-/+	Klf5-/KR
	23.8	26.3
	39.6	42.8
	29.6	25.4

## Sheet: Figure 5
Figure 5a
	Con		DHT
	Klf5-/+	Klf5-/KR	Klf5-/+	Klf5-/KR
	78	148	124	188
	88	156	119	176
Figure 5b
		Cystic		Solid
	Klf5-/+	6.41026	6.81818	93.5897	93.1818
	Klf5-/KR	10.8108	14.1026	89.1892	85.8974
	Klf5-/+	21.7742	24.3697	78.2258	75.6303
	Klf5-/KR	10.6383	10.2273	89.3617	89.7727
Figure 5d
	YFP-	YFP+
	2.97	1.42
	3.12	1.34
Figure 5e
	Con					DHT
	EV	KLF5	KR	KQ	KA	EV	KLF5	KR	KQ	KA
	33	60	88	36	34	44	81	106	57	52
	23	35	87	39	38	51	77	109	51	59
	24	55	89	32	33	46	74	98	58	53
Figure 5g
		K5+								K5+/K8+								K8+
	EV	20.51	0	0	5.88	15.38				71.79	93.33	100	94.12	84.62				7.69	6.67	0	0	0
	KLF5	25	29.41	25	6.78	16.67	24			31.82	58.82	20	44.07	35.71	64			43.18	11.76	55	49.15	47.62	12
	KR	0	0	0	0	0	8.82	7.41	0	100	11.94	1.98	12.12	21.43	17.65	20.37	2.88	0	88.06	98.02	87.88	78.57	70.59	72.22	97.12
	KQ	48.48	12.82	18.18	40	51.61	39.02	88.57	10.34	51.52	74.36	81.82	48.89	45.16	46.34	11.43	72.41	0	12.82	0	11.11	3.23	14.63	0	17.24
	KA	28.57	21.43	34.48	48	26.83	42.42	23.08		71.43	57.14	36.78	40	63.41	42.42	53.85		0	21.43	28.74	12	9.76	15.15	23.08
	EV	34.48	0	0	11.76	0	0	33.33		62.07	100	82.61	88.24	92.31	90.91	66.67		3.45	0	17.39	0	7.69	9.09	0
	KLF5	12.24	16.05	0	12.5	25.37	18.18	37.14	12.66	38.78	40.74	11.11	37.5	25.37	0	10	36.71	48.98	43.21	88.89	50	49.25	81.82	52.86	50.63
	KR	0	0	0	0	0	0	0		18.9	6.06	25	32.26	4.26	18.75	25		81.1	93.94	75	67.74	95.74	81.25	75
	KQ	33.33	60	65	57.5	36	40	61.9		45.83	33.33	20	12.5	20	60	38.1		20.83	6.67	15	30	44	0	0
	KA	31.25	68.52	68.75	70	17.39	30.77	48	55.56	53.13	31.48	25	30	71.74	53.85	46	44.44	15.63	0	6.25	0	10.87	15.38	6	0

## Sheet: Figure 6
Figure 6b
		Notch1		Hes1		Myc
	Klf5+/+	0.99952	1.00048	1.06963	0.9349	0.991059	1.00902
	Klf5+/+	1.35066	1.37489	0.648322	0.64266	1.41672	1.45258
	Klf5KR/KR	2.70417	2.7346	1.80198	1.73384	2.307	2.32257
	Klf5KR/KR	3.06559	3.02066	2.35825	2.25506	2.63076	2.64925
Figure 6c
		Notch1		Hes1		Myc
	Klf5-/+	0.858565	1.16473	0.73517	1.36023	0.925085	1.08098
	Klf5-/+	1.30418	1.44707	1.10654	1.15315	1.25025	1.31172
	Klf5-/KR	2.3964	2.4809	3.32575	3.59581	4.27614	4.26255
	Klf5-/KR	7.79597	8.47215	3.18626	3.4839	12.5803	13.268
Figure 6d
	Klf5+/+	Klf5KR/+	Klf5KR/KR
	8.84615	0	6.12717
	0.236717	1.20376	21.7676
	2.84105	0.533504	6.85794
	5.73724	3.38983	16.8427
	2.77976	3.11526	9.33249
Figure 6f
	Con				DAPT
	Con		DHT		Con		DHT
	Klf5-/+	Klf5-/KR	Klf5-/+	Klf5-/KR	Klf5-/+	Klf5-/KR	Klf5-/+	Klf5-/KR
	42	49	62	89	23	25	42	45
	43	62	59	91	26	29	49	46
	52	56	58	92	21	27	40	41
	42	54	62	90	24	20	42	45
Figure 6g
	Con				DAPT
	Con		DHT		Con		DHT
	Klf5-/+	Klf5-/KR	Klf5-/+	Klf5-/KR	Klf5-/+	Klf5-/KR	Klf5-/+	Klf5-/KR
	9.52381	18.3673	51.6129	15.7303	8.69565	8	4.7619	2.22222
	11.6279	17.7419	32.2034	13.1868	11.5385	6.89655	2.04082	2.17391
	7.69231	25	37.931	11.9565	4.7619	3.7037	0	0
	11.9048	12.963	40.3226	14.4444	4.16667	5	4.7619	2.22222

## Sheet: Figure 7
Figure 7a
	Sham	Castration+placebo	Castration+Androgen
	0.118	0.015	0.109
	0.111	0.0177	0.107
		0.0278
		0.0207
Figure 7e, 7f
							Fig. 7e	Fig. 7f
	Mouse ID	Genotype	Luminal cells	Basal cells	YFP+ luminal cells	YFP+ basal cells	YFP+ luminal cells (100%)	YFP+ basal cells (100%)
	5740	-/+	1343	517	43	98	3.20179	18.9555
	5744	-/+	1656	680	76	158	4.58937	23.2353
	6271	-/+	1623	536	50	114	3.08071	21.2687
	5737	-/KR	1157	547	6	130	0.518583	23.766
	5723	-/KR	1940	571	7	114	0.360825	19.965
	6294	-/KR	1842	1249	8	286	0.434311	22.8983

## Sheet: Figure 8
Figure 8b, 8c, 8d
											Fig. 8d				Fig. 8b	Fig. 8c								Fig. 8d
	Mouse ID	Genotype	Luminal cells	Basal cells	Ki67+ luminal cells	Ki67+ basal cells	YFP+ luminal cells	YFP+ basal cells	Ki67+ in YFP labelled luminal cells	Ki67+ in YFP labelled basal cells	Ki67+ in YFP labelled luminal cells (%)	Ki67+ in YFP labelled basal cells (%)	YFP+ luminal clusters	YFP units	YFP+ luminal cells (100%)	YFP+ basal cells (100%)	YFP+ luminal clusters (100%)	YFP+ units in luminal cells (100%)	Luminal/basal in YFP+ cells	YFP-luminal cells	Ki67+ in YFP- luminal cells	YFP- basal cells	Ki67+ in YFP- basal cells	Ki67+ in YFP- luminal cells (%)	Ki67+ in YFP- basal cells (%)
	4776	+/+	2508	272	112	8	369	39	14	0	3.79404	0	23	79	14.7129	14.3382	0.917065	3.14992	9.46154	2139	98	233	8	4.58158	3.43348
	5055	+/+	1391	124	38	11	235	21	7	2	2.97872	9.52381	21	80	16.8943	16.9355	1.50971	5.75126	11.1905	1156	31	103	9	2.68166	8.73786
	5056	+/+	2110	306	38	3	202	52	12	1	5.94059	1.92308	25	67	9.57346	16.9935	1.18483	3.17536	3.88462	1908	26	254	2	1.36268	0.787402
	5058	+/+	2411	252	80	7	318	35	11	0	3.45912	0	27	91	13.1895	13.8889	1.11987	3.77437	9.08571	2093	69	217	7	3.2967	3.22581
	4758	-/+	1858	371	92	13	146	42	8	1	5.47945	2.38095	24	58	7.85791	11.3208	1.29171	3.12164	3.47619	1712	84	329	12	4.90654	3.64742
	4781	-/+	1932	367	70	20	289	53	11	0	3.80623	0	27	68	14.9586	14.4414	1.39752	3.51967	5.45283	1643	59	314	20	3.59099	6.36943
	5031	-/+	1477	275	108	17	173	29	8	2	4.62428	6.89655	20	65	11.7129	10.5455	1.3541	4.40081	5.96552	1304	100	246	15	7.66871	6.09756
	5033	-/+	2146	357	110	14	222	54	13	2	5.85586	3.7037	34	79	10.3448	15.1261	1.58434	3.68127	4.11111	1924	97	303	12	5.04158	3.9604
	5037	-/+	1408	295	38	13	175	33	10	1	5.71429	3.0303	22	57	12.429	11.1864	1.5625	4.0483	5.30303	1233	28	262	12	2.27088	4.58015
	4765	-/KR	2246	327	56	10	52	37	3	0	5.76923	0	8	19	2.31523	11.315	0.356189	0.845948	1.40541	2194	53	290	10	2.41568	3.44828
	4786	-/KR	1659	395	122	20	91	69	4	1	4.3956	1.44928	12	47	5.48523	17.4684	0.723327	2.83303	1.31884	1568	118	326	19	7.52551	5.82822
	5038	-/KR	1237	329	90	14	76	63	4	0	5.26316	0	12	46	6.1439	19.1489	0.970089	3.71867	1.20635	1161	86	266	14	7.40741	5.26316
	5042	-/KR	1260	370	88	14	55	52	6	2	10.9091	3.84615	9	28	4.36508	14.0541	0.714286	2.22222	1.05769	1205	82	318	12	6.80498	3.77358
	5054	-/KR	1473	319	40	24	62	54	3	1	4.83871	1.85185	10	40	4.2091	16.9279	0.678887	2.71555	1.14815	1411	37	265	23	2.62225	8.67925
	4769	-/-	1673	332	30	11	89	43	1	0	1.1236	0	11	30	5.31978	12.9518	0.657501	1.79319	2.06977	1584	29	289	11	1.83081	3.80623
	4770	-/-	1657	316	26	18	49	45	0	1	0	2.22222	7	22	2.95715	14.2405	0.42245	1.3277	1.08889	1608	26	271	17	1.61692	6.27306
	5032	-/-	1593	366	50	21	122	50	3	1	2.45902	2	13	30	7.65851	13.6612	0.81607	1.88324	2.44	1471	47	316	20	3.19511	6.32911
	5034	-/-	1588	262	66	8	90	27	0	1	0	3.7037	10	43	5.66751	10.3053	0.629723	2.70781	3.33333	1498	66	235	7	4.40587	2.97872
	5035	-/-	1297	395	56	9	58	49	1	1	1.72414	2.04082	11	34	4.47186	12.4051	0.848111	2.62143	1.18367	1239	55	346	8	4.43906	2.31214
Figure 8f, 8g
									Fig. 8f	Fig. 8g
	Mouse ID	Genotype	Luminal cells	Basal cells	YFP+ luminal cells	YFP+ basal cells	Grouped YFP	YFP units	YFP+ luminal cells (100%)	YFP+ basal cells (100%)	Grouped YFP (100%)	YFP+ units in luminal cells (100%)
	5278	+/+	1205	176	38	53	5	16	3.15353	30.1136	0.414938	1.3278
	5532	+/+	1063	180	61	63	11	17	5.73848	35	1.03481	1.59925
	5272	-/+	1930	138	93	19	15	16	4.81865	13.7681	0.777202	0.829016
	5273	-/+	1847	200	94	47	18	25	5.08933	23.5	0.974553	1.35355
	5277	-/+	2005	314	85	50	17	31	4.2394	15.9236	0.84788	1.54613
	5588	-/+	1948	299	95	57	14	22	4.8768	19.0635	0.718686	1.12936
	5301	-/KR	1496	318	222	62	42	61	14.8396	19.4969	2.80749	4.07754
	5387	-/KR	884	224	54	37	16	25	6.1086	16.5179	1.80995	2.82805
	5422	-/KR	1059	241	75	36	13	18	7.08215	14.9378	1.22757	1.69972
	5521	-/KR	1151	202	102	14	15	24	8.86186	6.93069	1.30321	2.08514
	5597	-/KR	1099	209	86	17	13	25	7.8253	8.13397	1.18289	2.2748
	5268	-/-	1654	363	11	69	2	7	0.665054	19.0083	0.120919	0.423216
	5270	-/-	1937	366	26	42	6	16	1.34228	11.4754	0.309757	0.82602
	5274	-/-	1547	312	14	47	2	11	0.904977	15.0641	0.129282	0.711054
	5289	-/-	1753	333	22	39	4	16	1.25499	11.7117	0.22818	0.912721
	5533	-/-	1568	328	3	47	0	3	0.191327	14.3293	0	0.191327

## Sheet: Figure S1
Figure S1a
Figure S1c
		RWPE-1		PZ-HPV-7
KLF5
β-actin
dNp63
PSCA
Figure S1d
		Day	sgCon			sg2
	RWPE-1	0	0.0154	0.0217	0.0128	0.0143	0.0219	0.013
		2	0.0229	0.0305	0.0241	0.0217	0.0266	0.0177
		4	0.0618	0.073	0.0794	0.0582	0.0656	0.0578
		6	0.1621	0.1749	0.1342	0.1595	0.1404	0.1426
	PZ-HPV-7	0	0.0204	0.0268	0.0176	0.0272	0.0345	0.0245
		2	0.0389	0.0472	0.0371	0.0564	0.0603	0.0477
		4	0.1368	0.1458	0.1379	0.179	0.1916	0.1802
		6	0.4358	0.4144	0.409	0.4423	0.4716	0.3725
Figure S1e
RWPE-1		sgCon						sg2
	>100μm	3	7	6	2	3	2	0	0	0	0	0	0
	50-100μm	10	9	7	7	8	5	2	3	3	1	4	4
PZ-HPV-7		sgCon						sg2
	>100μm	6	2	1	5	1	2	0	0	0	0	0	0
	50-100μm	2	5	5	3	7	3	4	5	6	4	4	2
Figure S1f
		sgCon			sg2
	PZ-HPV-7	31	22	16	12	10	6
	RWPE-1	10	5	10	2	0	0
Figure S1g
		dNP63			CK5			CK14			CK18
	C4	1.04187	0.972873	0.986578	1.08157	0.924584	1.001	0.996684	0.977967	1.02593	1.02789	0.985239	0.987438
	K2	0.33103	0.396798	0.362425	0.075798	0.066015	0.070737	0.017334	0.012172	0.017668	0.555311	0.550156	0.552728
	K8	0.582245	0.591361	0.574406	0.631909	0.633841	0.632875	0.078201	0.081495	0.083904	1.16303	1.09574	1.20243
	K9	0.293498	0.341956	0.349017	0.17629	0.159723	0.167802	0.019091	0.017661	0.017817	1.62062	1.56269	1.57399
Figure S1k
		Solid			Cystic
	3519	12	14	13	23	15	11
	3522	12	17	12	8	9	9
	3520	11	8	7	24	22	32
	3521	15	20	13	10	11	13
	3510	6	9	8	5	3	2
	3512	2	3	3	0	0	0

## Sheet: Figure S2
Figure S2b
Klf5 knockout
Klf5 floxed
IL-2
Figure S2c
p63+ cells	Klf5+/+	Klf5-/+	Klf5-/-		YFP+ p63 cells	Klf5+/+	Klf5-/+	Klf5-/-
	24.1289	22.4289	18.8091			10.4693	11.4241	8.57988
	25.0374	27.9001	17.4518			9.21053	8.56593	9.5092
	22.328	24.0058	17.2552			8.29384	6.86869	5.27426
		20.5742					9.92248
Figure S2d
Body weight		Klf5+/+				Klf5-/-
	Before TAM	12.3	14.5	10	10	10.3	10.2	8.8	10
	After TAM	20.1	18.8	23.45	22.99	13.2	9.8	12.33	15.86

[truncated: 6 more sheets: Figure S3, Figure S4, Figure S5, Figure S6, Figure S7, Figure S8]
